# Supplementary material for: A chloroplast genomic strategy for designing taxon specific DNA mini-barcodes: a case study on ginsengs
Source: BMC Genet. 2014 Dec 20;15:138. doi: 10.1186/s12863-014-0138-z (PMC4293818; doi:10.1186/s12863-014-0138-z)
Supplement: Additional file 2: Table S2. — The number and lengths of indel events in the chloroplast genome between the two Panax species. aThe chloroplast genome of P. notoginseng was used as a standard. [file 12863_2014_138_MOESM2_ESM.xlsx]

## Sheet: Sheet1
	Table S2. The number and lengths of indels events in the chloroplast genome between two Panax species.
	Numbers	Regions	Genes	Length (bp)	Typesa
	1	LSC	trnH-psbA	6	deletion
	2	LSC	trnH-psbA	9	insertion
	3	LSC	trnK intron	7	deletion
	4	LSC	trnK intron	1	deletion
	5	LSC	trnK intron	1	insertion
	6	LSC	trnK intron	1	deletion
	7	LSC	trnK intron	1	deletion
	8	LSC	trnK-rps16	5	insertion
	9	LSC	trnK-rps16	4	deletion
	10	LSC	trnK-rps16	1	deletion
	11	LSC	rps16 intron	1	deletion
	12	LSC	rps16 intron	1	deletion
	13	LSC	rps16 intron	4	deletion
	14	LSC	rps16-trnQ	1	deletion
	15	LSC	rps16-trnQ	1	deletion
	16	LSC	rps16-trnQ	6	insertion
	17	LSC	rps16-trnQ	22	insertion
	18	LSC	rps16-trnQ	1	insertion
	19	LSC	rps16-trnQ	1	insertion
	20	LSC	rps16-trnQ	1	insertion
	21	LSC	rps16-trnQ	1	insertion
	22	LSC	rps16-trnQ	15	deletion
	23	LSC	rps16-trnQ	34	deletion
	24	LSC	rps16-trnQ	1	deletion
	25	LSC	rps16-trnQ	17	insertion
	26	LSC	trnS-trnG	16	deletion
	27	LSC	trnS-trnG	1	deletion
	28	LSC	trnG intron	1	insertion
	29	LSC	trnG intron	1	insertion
	30	LSC	trnG intron	5	deletion
	31	LSC	trnG-trnR	1	deletion
	32	LSC	trnR-atpA	3	deletion
	33	LSC	atpA-atpF	1	insertion
	34	LSC	atpF intron	2	insertion
	35	LSC	atpF intron	1	deletion
	36	LSC	atpF-atpH	1	deletion
	37	LSC	atpF-atpH	6	insertion
	38	LSC	atpH-atpI	25	insertion
	39	LSC	atpI-rps2	1	insertion
	40	LSC	rpoC2-rpoC1	1	insertion
	41	LSC	rpoC1 intron	1	deletion
	42	LSC	rpoC1 intron	6	insertion
	43	LSC	rpoC1 intron	2	insertion
	44	LSC	rpoB-trnC	1	deletion
	45	LSC	rpoB-trnC	1	deletion
	46	LSC	rpoB-trnC	1	insertion
	47	LSC	trnC	1	deletion
	48	LSC	trnC-petN	1	insertion
	49	LSC	petN-trnD	1	deletion
	50	LSC	petN-trnD	2	insertion
	51	LSC	petN-trnD	1	insertion
	52	LSC	petN-trnD	1	insertion
	53	LSC	petN-trnD	2	insertion
	54	LSC	petN-trnD	1	insertion
	55	LSC	petN-trnD	1	insertion
	56	LSC	petN-trnD	3	insertion
	57	LSC	petN-trnD	2	deletion
	58	LSC	petN-trnD	1	deletion
	59	LSC	petN-trnD	2	insertion
	60	LSC	petN-trnD	1	deletion
	61	LSC	trnE-trnI	8	insertion
	62	LSC	trnI-psbD	6	insertion
	63	LSC	trnI-psbD	1	deletion
	64	LSC	trnS-psbZ	1	deletion
	65	LSC	psbZ-trnG	1	deletion
	66	LSC	psbZ-trnG	1	insertion
	67	LSC	ycf3 intron	7	deletion
	68	LSC	trnS-rps4	1	insertion
	69	LSC	rps4-trnT	1	insertion
	70	LSC	trnT-trnL	1	deletion
	71	LSC	trnT-trnL	6	deletion
	72	LSC	trnT-trnL	1	deletion
	73	LSC	trnL intron	1	deletion
	74	LSC	trnL-trnF	11	deletion
	75	LSC	trnF-ndhJ	1	insertion
	76	LSC	ndhC-trnM	1	deletion
	77	LSC	ndhC-trnM	1	deletion
	78	LSC	ndhC-trnM	1	deletion
	79	LSC	atpB-rbcL	8	insertion
	80	LSC	atpB-rbcL	11	deletion
	81	LSC	atpB-rbcL	1	deletion
	82	LSC	rbcL-accD	1	deletion
	83	LSC	rbcL-accD	25	insertion
	84	LSC	rbcL-accD	1	insertion
	85	LSC	rbcL-accD	2	insertion
	86	LSC	rbcL-accD	1	insertion
	87	LSC	rbcL-accD	1	deletion
	88	LSC	accD-psaI	5	insertion
	89	LSC	accD-psaI	6	deletion
	90	LSC	psaI-ycf4	1	insertion
	91	LSC	psaI-ycf4	1	insertion
	92	LSC	ycf4-cemA	8	insertion
	93	LSC	psbE-petL	1	deletion
	94	LSC	trnP-psaJ	16	deletion
	95	LSC	psaJ-rpl33	1	deletion
	96	LSC	rps18-rps20	1	deletion
	97	LSC	rps18-rps20	2	insertion
	98	LSC	rps18-rps20	1	insertion
	99	LSC	rpl20-rps2	1	deletion
	100	LSC	clpP intron	1	insertion
	101	LSC	clpP intron	1	insertion
	102	LSC	clpP intron	1	insertion
	103	LSC	clpP intron	1	deletion
	104	LSC	clpP intron	1	insertion
	105	LSC	clpP intron	2	insertion
	106	LSC	clpP intron	10	insertion
	107	LSC	clpP intron	6	deletion
	108	LSC	clpP intron	1	deletion
	109	LSC	clpP-psbB	1	insertion
	110	LSC	clpP-psbB	1	insertion
	111	LSC	petB intron	1	deletion
	112	LSC	petB intron	1	insertion
	113	LSC	petD intron	1	deletion
	114	LSC	rpl36-infA	3	insertion
	115	LSC	rps8-rpl14	3	insertion
	116	LSC	rpl14-rpl16	2	insertion
	117	LSC	rpl14-rpl16	27	insertion
	118	LSC	rpl14-rpl16	1	insertion
	119	LSC	rpl16 intron	1	deletion
	120	IR	rpl22-rps19	2	deletion
	121	IR	ycf2	15	insertion
	122	IR	ycf2	18	insertion
	123	IR	trnL-rps7	17	insertion
	124	IR	rps12-trnV	1	insertion
	125	IR	rps12-trnV	1	insertion
	126	IR	rps12-trnV	1	insertion
	127	IR	rps12-trnV	1	deletion
	128	IR	rps12-trnV	1	insertion
	129	IR	rps12-trnV	1	insertion
	130	IR	rps12-trnV	1	insertion
	131	IR	trnA intron	1	deletion
	132	IR	rrn4.5-rrn5	7	deletion
	133	IR	trnR-trnN	1	deletion
	134	IR	trnR-trnN	6	insertion
	135	SSC	ndhF-rpl32	2	deletion
	136	SSC	ndhF-rpl32	18	deletion
	137	SSC	ndhF-rpl32	5	deletion
	138	SSC	ndhF-rpl32	1	deletion
	139	SSC	ndhF-rpl32	1	insertion
	140	SSC	ndhF-rpl32	1	insertion
	141	SSC	ndhF-rpl32	24	deletion
	142	SSC	rpl32-trnL	1	insertion
	143	SSC	rpl32-trnL	1	insertion
	144	SSC	rpl32-trnL	1	deletion
	145	SSC	trnL-ccsA	1	insertion
	146	SSC	ndhD-psaC	1	deletion
	147	SSC	ndhG-ndhI	1	deletion
	148	SSC	ndhG-ndhI	7	insertion
	149	SSC	ndhG-ndhI	7	deletion
	150	SSC	ndhG-ndhI	1	insertion
	151	SSC	ndhI-ndhH	1	insertion
	152	SSC	ndhA intron	1	insertion
	153	SSC	ndhA intron	1	insertion
	154	SSC	ndhA intron	2	insertion
	155	SSC	ndhA intron	1	insertion
	156	SSC	ndhA intron	1	insertion
