# Supplementary material for: A chloroplast genomic strategy for designing taxon specific DNA mini-barcodes: a case study on ginsengs
Source: BMC Genet. 2014 Dec 20;15:138. doi: 10.1186/s12863-014-0138-z (PMC4293818; doi:10.1186/s12863-014-0138-z)
Supplement: Additional file 3: Table S3. — Locations and sequences of three small inversions. [file 12863_2014_138_MOESM3_ESM.xlsx]

## Sheet: Sheet1
Table S3. The location and sequences of three small inversion.
Gene location	Taxa	Sequence alignment	Length of inversion	Length of inverted repeat
trnM-atpE	P.genseng	ACTTATTAGATACCGAGGTCAATAGTATCTAATAAGTT	11	14
	P.notoginseng	ACTTATTAGATACTATTGACCTCGGTATCTAATAAGTT
petB intron	P.genseng	AAATCGAAAGAAAGGTTCATTTTTAGTCAAAATAAGCATAAACATAAATTTGAAAGAAGACAAACCTTTCTTTCGATTTA	44	18
	P.notoginseng	AAATCGAAAGAAAGGTTGTCTTCTTTCAAATTTCTG-TTATGCTTATTTTGACTAAAAATGAACCCTTTCTTTCGATTTA
ndhD-psaC	P.genseng	AAACCCGCGCTCAAAATATGTTATTTTGAGCACGGGTTTT	3	19
	P.notoginseng	AAACCCGCGCTCAAAATAACATATTTTGAGCACGGGTTTT
