# Supplementary material for: A chloroplast genomic strategy for designing taxon specific DNA mini-barcodes: a case study on ginsengs
Source: BMC Genet. 2014 Dec 20;15:138. doi: 10.1186/s12863-014-0138-z (PMC4293818; doi:10.1186/s12863-014-0138-z)
Supplement: Additional file 6: Table S4. — List of primers used to amplify and sequence the genome of Panax notoginseng chloroplast genome. [file 12863_2014_138_MOESM6_ESM.xlsx]

## Sheet: Sheet2
	Table S4. List of primers used to amplify and sequence the genome of Panax notoginseng chloroplast genome.
	Name	Sequence 5'to 3'
	PncpIRb1F	TACTTCGAACTTGGAACGAGC
	PncpIRb2F	TCTCTGGTTCAAGTCCAGG
	PncpIRb3R	GAAATCCCATATCTAGAGCC
	PncpSSC1F	CACCTACAGATTTGATACT
	PncpSSC2F	ATAATTTCATCCTTGGACC
	PncpSSC2R	ACAGACATATCAATATGCGTGG
	PncpSSC3F	GCCCACATACGACGAAGAT
	PncpSSC3R	TTAACGGCGAAATAAGCC
	PncpSSC4F	TTGTCATTAGGGAAATCTC
	PncpSSC4R	CTTAGTGGGAAATGTCTC
	PncpSSC5R	ATTCCTCTGTATCTCATATG
	PncpSSC6F	CGTAGGGGTATTGAATAG
	PncpSSC6R	GGTTGATTAGTCATCATG
	PncpSSC7F	CTTTTATGCAGTATGCACAG
	PncpSSC7R	CTTATTACGCGGAACCCT
	PncpSSC8F	GACTCTGATATAGCTGGC
	PncpSSC8R	CTGCTGATTCGGAAGAGC
	PncpSSC9F	ACAGACAGACGAATGGGTT
	PncpSSC9R	CAATTCACTTTATTTCGAC
	PncpSSC10F	GAAGGTCAGTTTCCATTCC
	PncpSSC10R	TGAATGGGTCATATCGTGG
	PncpLSC1-1F	CACGAATACCATCAATATC
	PncpLSC1-1R	TTACGGCGGAAGAACAAG
	PncpLSC1-2F	CCAATTACAATACTCGTG
	PncpLSC1-2R	TTCGGGTTGCTAACTCAAC
	PncpLSC1-3F	CGATGTCGGGCCAAGAGCACC
	PncpLSC1-3R	ACTTAAATGAGGCAGCCCT
	PncpLSC1-4F	CTAACCCAAGTCTTAAGAGAC
	PncpLSC1-4R	GTTAAACATGTCGAATAGAT
	PncpLSC1-5F	GGATTCCTATCTAATGATC
	PncpLSC1-6F	GCGAGTCGTTTTGAATGTATT
	PncpLSC1-7F	TTGAGCTGCAGATCCCACT
	PncpLSC1-8R	CAGAAGAGTCCTCCGACTAT
	PncpLSC1-9F	GTACAGCTGGTTGGATCCA
	PncpLSC1-10R	TGGTTCCTATACCTGTCATG
	PncpLSC1-11R	CCTTCGAGAATGTATCACTT
	PncpLSC1-12F	ACGAGCAGTTCTGGTAAG
	PncpLSC1-12R	ATTGTGAAGAGACGTCTAC
	PncpLSC1-13F	TATACCGTCCGTTATTTC
	PncpLSC1-13R	CAAGATCAAATGAACGCCCATT
	PncpLSC1-14F	ATGTAGCAGTAGCTTGTT
	PncpLSC1-14R	ATCGAAGAAGCTATACAG
	PncpLSC1-15F	AAGCGACATGTCAGATCC
	PncpLSC1-15R	GCAAGAGATGCTTACTTAT
	PncpLSC1-16F	TTGTTCTTGCATATCCCT
	PncpLSC1-16R	CCATTCCAGATATGGAGT
	PncpLSC1-17F	CTACTACTAATGTCTACTG
	PncpLSC1-17R	TAAAGTGCGTATATACTTC
	PncpLSC1-18F	ATCATACTATACTATCGG
	PncpLSC1-19R	TGTGGAGGAACGGAATAAC
	PncpLSC1-20F	AGTCGTCTCTGGAATCAC
	PncpLSC1-20R	CAAAGGTTGTACCTGTGA
	PncpLSC1-21F	ATGGATGAGTGCTCTTGG
	PncpLSC1-21R	AACCTAGAGTAGCTAGGT
	PncpLSC1-22F	TACCGAGATCAATGCAGTC
	PncpLSC1-23F	GAGTACCAAAGGCAAGCATGA
	PncpLSC1-24F	ATCTGTGTATCCTTTATCCC
	PncpLSC1-24R	ATCTCATGTACGGTTCTG
	PncpLSC1-25F	CTATTTATCTGCAGAGCCT
	PncpLSC2-1F	GACATATAATTGACATAGACCC
	PncpLSC2-2R	ATGACTCAGAGCACATGGAG
	PncpLSC2-3F	TTCAAAGACCCAACATGC
	PncpLSC2-3R	TAGCAGAAACAATTAGGG
	PncpLSC2-4F	CACGAGTACGTTCACCTAC
	PncpLSC2-4R	GGAGTTACTCGGAATGCTG
	PncpLSC2-5R	TCCGAATGTCCTTGACGC
	PncpLSC2-6F	TCAACGGGTAGTCTTGGTC
	PncpLSC2-7R	CTACCAAGATAACTGGAAG
	PncpLSC2-8F	CTTGACTCGTACTGATGAG
	PncpLSC2-8R	ACAGTATCAGGAAGTACG
	PncpLSC2-9F	CATTACGTGTCCAAGGCCT
	PncpLSC2-9R	TTCACGGCCTAGCTGTACCT
	PncpLSC2-10R	TCATCATCTGCGACATCTA
	PncpLSC2-11F	TTGAGTGAAGTTACACGC
	PncpLSC2-12F	CTCATACTACTCGCTCGAT
	PncpLSC2-12R	TGTTGAACCGTATGCGCC
	PncpLSC2-13F	TTGCACTTCACGCTCCAA
	PncpLSC2-13R	GTCTCCACATTGGATCAAG
	PncpLSC2-14F	GGTATACAAAGTCAACAGA
	PncpLSC2-14R	CAGTAACGGTCGGACGAT
	PncpLSC2-15F	ACAATCCACTTTGACTCG
	PncpLSC2-15R	CGTTACATGCAATAGTCC
	PncpLSC2-16F	TCCAGTAGCGACAACCGT
	PncpLSC2-16R	TGGATCAAGGTATGCAACG
	PncpLSC2-17F	CTTGCTTGAACATGAATAAC
	PncpLSC2-17R	CGGTTGTCATCGATCAAG
	PncpLSC2-18F	TGACCACTTCTGATCTTGC
	PncpLSC2-18R	CAAAGATGTGGATAAATGG
	PncpLSC2-19F	GTACGAATCAGCATTGAT
	PncpLSC2-19R	CTAGACCCTCTCAGATGGT
	PncpIRb4F	CCTTTCAACGAGATAGTGC
	PncpIRb4R	ATCATCAATCGAATCACTG
	PncpIRb5F	GCCACTGCTGAAACATGG
	PncpIRb5R	TGGATCCCTACGTCGTTAC
	PncpIRb6F	AATCTCGAATTGGATCCC
	PncpIRb6R	GGGGTATTAGCAGCCGTT
	PncpIRb7F	GGAGCTACGTCTGAGTGA
	PncpIRb7R	GAGCTCTACCAACTGAGCT
	PncpIRb8F	ACGATAGGTGTCAAGTGG
	PncpIRb8R	CCACTTGACACCTATCGT
	PncpLSC2-6R	CTTGGATTCCGATAAACTA
	PncpLSC2-7F	GCGTTCTGAGTGAGTTAT
	PncpLSC2-11R	AATGTCAACGCATCTGGG
	PncpIRb9F	GGATCAGTGATCGATTTC
	PncpIRb10F	CGATCGTGACCTTCATAC
	PncpIRb11F	GGATGGTATGAACTGCCTAA
	PncpIRb12F	GACGTCAAGTCATCATGCC
	PncpIRb13R	TCTGTTATGTCAATGACACC
	PncpSSC11F	GTACCATCTGCTAAAGCTTG
	PcnpSSC11R	TCAGCAGCCACTCCTCCG
	PncpSSC12F	GTCTTCGTATCCTATTGGT
	PncpSSC12R	ATTGAGATACGACGAGGG
	PncpLSC1-26F	GGATTGGCACTACATAGATGC
	PncpLSC1-27F	TGTCCTTCAAGTCGCACGTTG
	PncpLSC1-28F	GGTTGTGTAATGCTTACTCTC
	PncpLSC1-28R	TCGAATCTATCATTCAGAGG
	PncpLSC1-29F	GCATTGTAGCGGGTATAG
	PncpLSC1-29R	CAAGAGGTCAACGATTACG
	PncpLSC1-30F	CCTCACTCACGGGTATCTG
	PncpLSC1-30R	GCTGAATCGACGACCTATG
	PncpLSC1-31R	GGATGAATCGTAGCGATGG
	PncpLSC1-32F	CATCGTTGAATGGACCCATT
	PncpLSC1-33R	GGAGTAACATGAAGCTCAG
	PncpLSC1-34F	CGTAGCATACGATGCGGATT
	PncpLSC1-34R	CCAGACCGAATGCACAGTC
	PncpLSC1-35F	CATACTATACTATCGGATCTC
	PncpLSC1-35R	CAAGAGATACTCAGTCTGC
	PncpLSC1-36F	ATCTCGTGGTATATTGGCG
	PncpLSC1-37F	GTGGACCTGACCCATTGAA
	PncpLSC1-37R	AACGGATCGAGCAAGTTCG
	PncpLSC1-38F	TCTACTGGTCGATCTATACG
	PncpLSC1-38R	GTGCCAGGCCACAGAGTC
	PncpLSC1-39F	CGTGACATAGTTGGAAGTT
	PncpLSC1-39R	TGTAGAATGGGACTCTATC
	PncpLSC2-20F	CACTAGCTAACAGTCCACC
	PncpLSC2-20R	TAGAACCAATGGGCAATGC
	PncpLSC2-21F	TACGAAGTGGTGGACAAAC
	PncpLSC2-22F	CTGCTGGTCTTAGAGCCAG
	PncpLSC2-22R	CTCGAACAATTACTCAACAG
	PncpLSC2-23F	CTGTTAGTCCGTTCTTGCAA
	PncpLSC2-24F	TTGGTAGTTCGACCGCGG
	PncpLSC2-25R	GACACGAAATGGATATATCC
	PncpLSC2-26F	GATTATGACCTGGATCAGAT
	PncpLSC2-26R	GATCGTATGGTAGGCCAC
	PncpIRb14F	AACAGTCGAAATATGGTCG
	PncpIRb14R	GTTGCGATCGGATCTATTC
	PncpIRb15F	GTCGACGGATGCTCCTATT
	PncpIRb16F	CGATCCACCTACACGTCTT
	PncpIRb16R	GGAACATGAAAACGTGACT
	PncpIRb17R	TGACACTCTACCGCTGAG
	PncpIRb18R	CTATCGGTCTGTTAGGATG
	PncpLSC1-40F	CTGGCGTTGATCTACTTG
	PncpLSC1-41R	GGAATACTTGAACGGTCGA
	PncpLSC2-27R	CTAAGTGAGTATATGATGGAC
	PncpLSC2-28R	GGACGAGATCTAGAACCG
	PncpLSC2-29F	CTGTAGTGTCCGAGTAGAT
	PncpIRb17F	GAGCGAAGGGTACGAAAT
	IRb-SSCF1	ATACATGCCGAAGTGATGG
	IRb-SSCR1	GCTACTTTAGCCCTTGCTC
	LSC-IRbF1	TCAGCAACGGTCGGACAAGT
	LSC1-42R	CGCCAATATACCACGAGAT
	LSCF1	TGAGATATTCCTGCGCTTTG
	LSCR1	GGTGGACTGTTAGCTAGTG
	LSC-IRbR1	GATAGTACCCTCGCTGACTT
	SSC-IRaR1	CCGAGATCTATACCCTAAAG
	SSC-IRaF1	GTGACCATTAGCGATAGTTAT
	LSC-IRaR1	TAGTTTCCGTCTGGGTAT
	LSC-IRaF1	TGAACAGGCTGGCAACGACT
	IRb19R	GGGAAGTATCATGATCATCC
	IRb20F	CTCATCGGAGTTCTTTCAC
	SSC11R-1	CGGAGGAGTGGCTGCTGA
	PncpLSC1-43F	GGTCCTTAGTCGTTCGATTC
