# Supplementary material for: A chloroplast genomic strategy for designing taxon specific DNA mini-barcodes: a case study on ginsengs
Source: BMC Genet. 2014 Dec 20;15:138. doi: 10.1186/s12863-014-0138-z (PMC4293818; doi:10.1186/s12863-014-0138-z)
Supplement: Additional file 7: Table S5. — Vouchers and GenBank accessions for samples of Panax. [file 12863_2014_138_MOESM7_ESM.xlsx]

## Sheet: Sheet1
	Table S5. Vouchers and GenBank accessions for samples of Panax.
	Taxon	Locality	Voucher	rbcL	matK	trnH-psbA	rps16	ycf1a	ycf1b
1	Panax bipinnatifidus	China, Yunnan, Gongshan	BOP004810	KM210138	KM210116	KM210182	KM210160	KM210204	KM210094
2	Panax bipinnatifidus	China, Hubei, Shennongjia	BOP004823	KM210139	KM210117	KM210183	KM210161	KM210205	KM210095
3	Panax bipinnatifidus	China, Sichuan, Muli	BOP004863	KM210140	KM210118	KM210184	KM210162	KM210206	KM210096
4	Panax bipinnatifidus	China, Yunnan, Deqin	BOP004883	KM210141	KM210119	KM210185	KM210163	KM210207	KM210097
5	Panax bipinnatifidus	Thailand, Chiang Mam	BOP004949	KM210142	KM210120	KM210186	KM210164	KM210208	KM210098
6	Panax ginseng		AY582139	AY582139	AY582139	AY582139	AY582139	AY582139	AY582139
7	Panax ginseng	China: Jilin, Fusong	BOP005750	KM210143	KM210121	KM210187	KM210165	KM210209	KM210099
8	Panax ginseng	China: Jilin, Fusong	BOP005752	KM210144	KM210122	KM210188	KM210166	KM210210	KM210100
9	Panax japonicus	Japan:Shizuoka Prefecture	BOP004282	KM210145	KM210123	KM210189	KM210167	KM210211	KM210101
10	Panax japonicus	Japan:Toyama Prefecture	BOP004299	KM210146	KM210124	KM210190	KM210168	KM210212	KM210102
11	Panax japonicus	Japan, Toyama	BOP004320	KM210147	KM210125	KM210191	KM210169	KM210213	KM210103
12	Panax japonicus	Japan, Gifu	BOP004330	KM210148	KM210126	KM210192	KM210170	KM210214	KM210104
13	Panax notoginseng	China: Yunnan, Wenshan	BOP004473	KM210150	KM210128	KM210194	KM210172	KM210216	KM210106
14	Panax notoginseng	China, Yunnan, Wenshan	BOP004470	KM210149	KM210127	KM210193	KM210171	KM210215	KM210105
15	Panax notoginseng	China, Yunnan, Wenshan	BOP004477	KM210151	KM210129	KM210195	KM210173	KM210217	KM210107
16	Panax notoginseng	China, Yunnan, Wenshan	A8	KJ566590	KJ566590	KJ566590	KJ566590	KJ566590	KJ566590
17	Panax pseudoginseng	Nepal, Gotehola	BOP004966	KM210152	KM210130	KM210196	KM210174	KM210218	KM210108
18	Panax pseudoginseng	Nepal, Gotehola	BOP004968	KM210153	KM210131	KM210197	KM210175	KM210219	KM210109
19	Panax quinquefolius	China, Jilin, Fuyuan	BOP005001	KM210154	KM210132	KM210198	KM210176	KM210220	KM210110
20	Panax quinquefolius	USA, Virginia, Giles	BOP005009	KM210155	KM210133	KM210199	KM210177	KM210221	KM210111
21	Panax stipuleanatus	China, Yunnan, Maguan	BOP004425	KM210156	KM210134	KM210200	KM210178	KM210222	KM210112
22	Panax stipuleanatus	Vietnam: Quang Nam	BOP004963	KM210157	KM210135	KM210201	KM210179	KM210223	KM210113
23	Panax trifolius	USA, Maryland, Baltimore	BOP004934	KM210158	KM210136	KM210202	KM210180	KM210224	KM210114
24	Panax trifolius	USA, Maryland, Baltimore	BOP004935	KM210159	KM210137	KM210203	KM210181	KM210225	KM210115
