# Supplementary material for: A chloroplast genomic strategy for designing taxon specific DNA mini-barcodes: a case study on ginsengs
Source: BMC Genet. 2014 Dec 20;15:138. doi: 10.1186/s12863-014-0138-z (PMC4293818; doi:10.1186/s12863-014-0138-z)
Supplement: Additional file 8: Table S6. — Primers for PCR in the highly variable region. [file 12863_2014_138_MOESM8_ESM.xlsx]

## Sheet: Sheet1
Table S6.Primers for PCR higher variable regions.
Locus	Name	Sequence 5'to 3'
rps16 intron	rps16_F	GTGGTAGAAAGCAACGTGCGACTT
rps16 intron	rps16_R	TGCGGATCGAACATCAATTGCAAC
ycf1a	ycf1aF	CTATAAGAGGGCCGCAACTTAG
ycf1a	ycf1aR	CCATTTTGAATGGGTCATATCGT
ycf1b	ycf1bF	TTAAGCTCTTCCGAATCAGCAT
ycf1b	ycf1bR	ATTAGAGCATACGAAATTTCCA
